# Supplementary material for: Association of Once-Daily MALDI-TOF MS Identification with Antibiotic Appropriateness and First-Modification Patterns in Emergency Department Bacteremia: A Retrospective Before–After Cohort Study
Source: Antibiotics (Basel). 2026 Apr 10;15(4):386. doi: 10.3390/antibiotics15040386 (PMC13113376; doi:10.3390/antibiotics15040386)
Supplement: Supplementary file 1 [file antibiotics-15-00386-s001.zip]

Archive with 1 entries (1 files):
- antibiotics-4199050-supplementary.pdf
